# Supplementary material for: Early-Life and Psychosocial Factors in Adults with Symptoms Consistent with Retrograde Cricopharyngeus Dysfunction
Source: J Clin Med. 2026 Apr 4;15(7):2728. doi: 10.3390/jcm15072728 (PMC13074181; doi:10.3390/jcm15072728)
Supplement: Supplementary file 1 [file jcm-15-02728-s001.zip]

Archive with 1 entries (1 files):
- jcm-4202773-supplementary.pdf
